# Supplementary material for: Efficacy and safety of ciprofol for the induction of general anesthesia in patients with obesity undergoing laparoscopic sleeve gastrectomy: A double-blind randomized, controlled study
Source: PLoS One. 2025 Jul 24;20(7):e0329005. doi: 10.1371/journal.pone.0329005 (PMC12289008; doi:10.1371/journal.pone.0329005)
Supplement: S3 File — (XLSX) [file pone.0329005.s003.xlsx]

## Sheet: dataset
number	Group	sex	Age	Anesthesia history	Alcohol drinking	Comorbidities	ASA	Height(cm)	TBW(Kg)	BMI	LBW(Kg)	MOAA/S (-2min)	MOAA/S (1min)	Midazolam(mg)	Sufentanil(ug)	Number of administrations	Success induction	Time to MOAA/S ≤1(s)	Time to the disappearance of eyelash reflex(S)	Injection-site pain	Intubation response	Allergic reaction	Hypotension requiring treatment	Bradycardia	Respiratory depression	BIS T1	BIS T2	BIS T3	BIS T4	BIS T5	BIS T6	BIS T7	BIS T8	BIS T9	BIS T10	SBP T1	SBP T2	SBP T3	SBP T4	SBP T5	SBP T6	SBP T7	SBP T8	SBP T9	SBP T10	DBP T1	DBP T2	DBP T3	DBP T4
1	A	Male	28	no	no	0	3	163	107	40.3	64.5	5	0	2.6	25	1	yes	49	51	no	no	no	yes	no	no	90	91	75	39	43	53	60	65	68	65	126	109	101	100	106	88	80	85	90	88	78	67	60	86
2	A	Female	33	yes	no	DM	3	159	101	40	50.5	5	0	2	22	1	yes	44	45	no	no	no	no	no	no	100	78	40	45	43	46	50	53	55	56	105	103	105	92	86	129	140	117	94	97	71	70	70	63
3	A	Male	35	yes	no	0	3	180	184	56.8	90	5	0	3.5	27	1	yes	49	50	no	no	no	yes	no	no	96	74	38	26	29	40	43	52	55	58	111	114	102	84	77	84	87	89	92	93	75	71	69	45
4	A	Female	25	no	no	0	3	156	97	39.9	48.6	5	0	2	20	1	yes	41	42	no	no	no	no	no	no	82	61	56	50	63	53	53	58	61	63	119	105	117	95	92	121	104	103	89	90	57	61	61	52
5	A	Male	29	yes	yes	0	2	175	120	39.2	73.5	5	0	3	30	1	yes	38	39	no	no	no	no	no	no	98	86	36	39	51	60	61	65	70	68	121	128	111	102	100	124	127	121	107	113	75	74	72	58
6	A	Female	54	yes	yes	HBP	2	159.4	108	42.5	52.3	5	0	2.1	24	1	yes	36	37	no	no	no	no	no	no	97	100	44	43	57	58	61	62	67	70	124	139	120	111	108	117	135	125	130	137	81	76	69	76
7	A	Male	38	no	yes	HBP	3	178	130	41	77.5	5	0	3	31	1	yes	40	41	no	no	no	no	no	no	98	99	25	29	30	38	57	60	58	57	142	147	132	121	117	132	132	125	131	128	96	96	87	68
8	A	Male	38	yes	yes	HBP，DM	3	174	127	42	74.8	5	0	3	35	1	yes	29	30	no	no	no	yes	no	no	99	96	50	43	47	53	58	63	65	65	120	114	102	95	83	94	93	90	93	95	73	73	71	54
9	A	Female	27	no	no	0	2	164	97	36.1	51.5	5	0	2	20	1	yes	41	42	yes	no	no	no	no	no	100	98	55	45	43	46	49	56	58	57	132	135	119	102	95	128	105	101	98	102	67	68	59	51
10	A	Male	27	no	yes	HBP	3	178	137	43.2	79.3	5	0	3	32	1	yes	42	43	no	no	no	no	no	no	98	87	49	40	35	39	43	51	55	60	127	129	116	103	98	136	126	105	101	100	69	67	63	49
11	A	Female	34	no	no	0	3	158	103	41.3	50.7	5	0	2	20	1	yes	49	50	no	no	no	no	no	no	98	95	60	48	47	51	55	59	61	63	121	119	108	105	101	109	124	106	103	99	63	59	54	50
12	A	Female	33	no	no	DM	3	161	120	43.6	55.4	5	0	2.2	23	1	yes	46	47	no	no	no	no	no	no	100	94	41	46	44	47	51	54	56	58	107	99	105	102	95	130	135	118	103	106	72	69	71	64
13	A	Female	20	no	yes	0	3	158	125.8	50.4	55.3	5	0	2.2	25	1	yes	39	40	no	no	no	no	no	no	98	87	56	42	40	48	59	63	66	67	118	114	111	111	110	98	111	88	78	104	56	67	71	64
14	A	Male	34	no	yes	0	3	170	138	47.8	75.3	5	0	3	30	1	yes	24	25	no	no	no	no	no	no	99	94	58	57	56	55	54	53	57	60	123	127	115	107	95	91	119	110	132	138	67	66	61	47
15	A	Female	27	no	no	0	3	168	123.5	43.8	58.8	5	0	2.4	25	2	yes	38	39	no	no	yes	no	no	no	95	86	50	60	59	63	65	73	69	62	147	150	137	128	118	121	126	123	115	122	102	102	79	98
16	A	Male	19	yes	no	HBP,DM	3	193	145	38.9	89.1	5	0	3.5	35	2	yes	37	38	yes	no	no	no	no	no	92	87	48	49	53	55	58	63	66	68	152	149	144	123	105	132	121	114	112	115	77	72	73	52
17	A	Male	31	yes	yes	DM	2	175	110	35.9	70.6	5	0	3	28	1	yes	37	38	yes	no	no	no	no	no	97	97	41	42	45	46	55	61	60	63	139	131	126	103	90	123	121	111	103	108	91	90	69	66
18	A	Female	30	yes	no	HBP	3	166	117	42.5	56.7	5	0	2.3	28	1	yes	34	35	no	no	no	no	no	no	99	78	48	45	48	50	51	52	56	57	157	147	136	109	100	138	143	157	145	139	99	110	106	98
19	A	Female	45	no	no	0	3	162	110	41.9	53.6	5	0	2.1	24	1	yes	37	38	no	no	no	no	no	no	99	87	55	48	49	51	54	53	59	64	119	109	104	110	99	115	103	94	93	102	72	57	60	55
20	A	Male	35	no	no	0	3	179	140	43.7	80.5	5	0	3	35	1	yes	29	30	no	no	no	yes	no	no	93	99	49	40	10	24	25	36	49	57	129	113	117	86	86	90	96	88	91	82	81	73	80	53
21	A	Female	22	yes	yes	DM	3	163	129	48.6	58	5	0	2.5	30	1	yes	35	36	no	no	no	no	no	no	96	95	58	44	58	59	60	60	63	65	130	136	127	119	109	107	117	113	106	101	67	66	65	63
22	A	Female	31	no	no	0	2	163	101	38	51.9	5	0	2	25	1	yes	41	42	no	no	no	yes	no	no	100	87	48	25	26	34	42	58	59	63	106	107	101	114	88	87	110	99	87	89	65	65	66	71
23	A	Male	25	no	no	0	3	170	125	43.3	72.3	5	0	2.9	30	1	yes	43	44	yes	no	no	no	no	no	92	93	62	43	38	56	58	63	69	66	121	111	107	105	98	85	90	95	91	94	75	77	62	74
24	A	Female	31	yes	no	0	2	157.2	94.9	38.4	48.5	5	0	2	23	1	yes	45	46	yes	no	no	no	no	no	98	44	45	43	48	53	55	63	62	65	124	130	125	113	103	100	102	115	110	102	93	82	68	77
25	A	Female	32	yes	yes	0	2	160	95	37.1	49.4	5	0	2	25	2	yes	36	37	no	no	no	no	no	no	95	86	56	43	49	56	63	68	71	73	106	105	100	96	91	89	111	116	111	113	64	69	60	54
26	A	Female	32	yes	no	0	3	160	104	40.6	51.6	5	0	2.1	26	2	yes	37	38	yes	no	no	yes	no	no	95	99	45	41	60	66	67	70	65	60	107	106	111	111	90	94	83	101	105	124	70	69	68	65
27	A	Female	34	yes	no	HBP	2	167	103	36.9	53.7	5	0	2.2	27	1	yes	35	36	yes	no	no	no	no	no	92	84	60	47	55	58	59	57	55	63	148	150	139	116	108	111	127	115	115	119	71	68	72	51
28	A	Female	37	yes	yes	HBP	3	163	118	44.4	55.8	5	0	2.2	28	1	yes	39	40	yes	no	no	no	no	no	99	91	46	46	49	47	57	59	60	63	116	122	128	126	117	125	127	99	103	112	65	71	87	70
29	A	Female	35	yes	no	DM	3	162	113	43.1	54.3	5	0	2.2	25	1	yes	48	49	yes	no	no	yes	no	no	89	81	45	40	38	39	41	51	55	58	92	115	113	110	101	96	99	82	92	105	57	58	60	61
30	A	Female	36	no	yes	0	3	174	140	46.2	64.7	5	0	2.6	30	1	yes	44	45	no	no	no	no	no	no	93	79	52	48	57	59	58	55	60	64	120	107	112	115	98	106	109	98	94	99	78	74	71	59
31	A	Female	24	yes	yes	0	3	161.4	102.4	39.3	51.7	5	0	2	26	1	yes	49	50	no	no	no	no	no	no	99	79	46	44	48	57	58	56	60	61	130	123	117	119	121	112	110	111	124	125	68	70	67	66
32	A	Female	40	yes	no	HBP	3	171	118	40.4	58.7	5	0	2.3	27	1	yes	42	43	no	no	no	no	no	no	95	82	52	46	45	47	49	61	63	64	123	148	112	102	99	132	125	116	114	109	81	83	67	68
33	A	Female	34	no	no	0	3	160	98	38.3	50.1	5	0	2	25	1	yes	34	35	no	no	no	no	no	no	100	75	44	47	49	53	58	63	65	67	114	111	114	107	104	116	103	97	97	100	78	74	75	58
34	A	Male	27	yes	no	0	2	172	110	37.2	69.3	5	0	2.8	30	1	yes	38	39	no	no	no	yes	no	no	97	77	37	22	28	40	45	57	61	65	106	104	100	86	82	99	91	96	90	109	79	75	66	51
35	A	Female	31	no	yes	0	3	158	126	50.5	55.4	5	0	2.2	28	1	yes	38	39	yes	no	no	no	no	no	92	79	47	48	43	45	54	58	62	69	109	118	107	98	92	98	115	108	101	107	59	88	71	59
36	A	Male	35	no	no	HBP	3	190	187	51.8	97	5	0	3.8	38	1	yes	30	31	no	no	no	yes	no	no	100	87	51	40	29	35	40	47	52	56	117	114	105	98	93	126	103	91	112	114	78	77	78	62
37	A	Male	25	no	yes	0	2	169	113	39.6	68.8	5	0	2.8	28	1	yes	42	43	no	no	no	no	no	no	85	49	42	43	43	51	52	61	63	62	123	122	118	115	109	107	95	93	100	104	84	81	74	80
38	A	Female	28	no	no	DM	2	173	110	36.8	57.5	5	0	2.3	26	1	yes	38	39	yes	no	no	no	no	no	95	84	60	43	48	49	54	61	64	68	113	113	103	111	105	125	103	93	114	112	78	76	75	85
39	A	Female	27	yes	yes	0	2	154	94	39.6	47.2	5	0	1.9	24	1	yes	34	35	no	no	no	yes	no	no	98	96	45	40	46	49	52	62	68	60	93	106	102	100	89	108	96	86	98	103	56	60	89	56
40	A	Female	31	no	no	DM	2	145	74	35.2	39.5	5	0	1.6	19	1	yes	43	44	no	no	no	no	no	no	100	93	42	41	45	47	49	52	55	59	118	119	103	101	98	125	119	95	94	92	64	66	57	55
41	A	Female	30	yes	no	HBP,DM	3	152	95	41.1	46.8	5	0	2	23	1	yes	33	34	no	no	no	no	no	no	98	91	47	46	48	52	56	65	68	62	122	129	116	112	105	120	108	100	94	108	86	66	96	64
42	A	Male	34	no	yes	0	2	172	110	37.2	69.3	5	0	2.8	30	1	yes	32	33	no	no	no	yes	no	no	98	87	41	43	39	45	49	55	59	60	123	129	113	101	96	117	108	93	91	103	81	89	73	64
43	A	Female	25	yes	yes	0	2	157	98	39.8	49.2	5	0	2	25	1	yes	43	44	no	no	no	yes	no	no	98	72	47	44	47	53	55	62	63	66	108	107	101	104	89	84	93	87	98	101	86	66	63	78
44	A	Female	31	yes	yes	0	2	166	108	39.2	54.6	5	0	2.2	25	1	yes	38	39	no	no	no	no	no	no	98	97	45	41	39	45	48	51	55	61	139	132	120	115	109	117	113	109	107	109	102	98	83	76
45	A	Female	37	yes	no	0	2	160	104	40.6	51.6	5	0	2.1	26	1	yes	42	43	no	no	no	no	no	no	99	95	45	41	37	42	43	50	52	55	119	126	103	101	92	98	103	105	107	99	62	68	53	51
46	A	Male	40	no	yes	0	3	172	124	41.9	73.1	5	0	2.9	30	1	yes	41	42	no	no	no	yes	no	no	99	96	45	41	43	46	45	51	55	61	133	129	117	116	105	112	115	101	98	96	91	87	83	80
47	A	Male	41	no	yes	HBP	2	166	103	37.4	64.7	5	0	2.6	30	1	yes	45	46	yes	no	no	yes	no	no	95	89	51	45	46	48	53	56	60	63	152	141	133	110	101	112	98	97	101	108	92	90	81	59
48	A	Female	30	yes	no	DM	3	151	105.3	46.2	48.7	5	0	2	22	2	yes	64	65	yes	no	no	no	no	no	99	90	49	41	47	48	42	49	52	55	148	144	148	129	111	145	124	133	125	123	93	80	102	83
49	A	Female	27	no	no	0	3	172	135	45.6	62.8	5	0	2.5	28	1	yes	38	39	no	no	no	no	no	no	98	91	41	38	43	45	51	58	61	63	140	132	133	121	113	92	113	105	101	103	75	72	79	80
50	A	Female	25	no	no	HBP	3	162	110	41.9	53.6	5	0	2.1	24	1	yes	50	51	no	no	no	yes	no	no	94	78	62	45	43	49	50	53	55	61	126	120	106	101	93	105	110	88	110	102	91	89	81	76
51	A	Female	30	no	no	0	3	170	152	52.6	65.2	5	0	2.6	35	1	yes	29	30	no	no	no	yes	no	no	95	71	62	46	39	49	51	52	55	62	125	119	105	100	92	104	109	87	109	101	90	89	80	75
52	A	Female	37	yes	yes	DM	2	158	98	39.3	49.5	5	0	2	25	1	yes	40	41	yes	no	no	no	no	no	97	72	58	43	41	39	47	50	57	63	125	131	108	105	125	129	118	98	102	105	84	84	69	76
53	A	Female	26	no	yes	0	3	164	114.5	42.6	55.4	5	0	2.2	23	1	yes	31	32	no	no	no	yes	no	no	100	92	43	50	56	56	54	62	66	67	114	103	90	83	78	96	86	102	94	94	75	46	44	30
54	A	Female	44	yes	no	HBP	2	157	97	39.4	48.9	5	0	2	24	1	yes	37	38	yes	no	no	no	no	no	100	98	45	39	41	46	48	51	55	58	121	124	112	108	98	119	113	101	104	108	90	83	82	65
55	A	Female	30	no	no	0	3	162.5	105.9	40.1	52.9	5	0	2.1	25	2	yes	53	54	no	no	no	no	no	no	99	51	32	34	35	39	52	62	61	60	116	114	107	123	109	142	132	116	101	96	68	73	70	98
56	A	Female	28	yes	no	0	3	171.5	118.5	40.3	59	5	0	2.4	27	1	yes	42	43	no	no	no	no	no	no	98	78	46	45	47	41	49	51	61	65	121	126	109	108	84	137	100	91	99	96	73	67	63	54
57	A	Female	31	yes	no	0	2	169	94	37.2	48.8	5	0	2	23	2	yes	43	44	no	no	no	no	no	no	92	90	50	42	45	48	59	64	62	60	119	129	120	100	98	142	121	114	102	101	69	75	77	81
58	A	Female	39	yes	yes	0	3	157	98	39.8	49.2	5	0	2	25	1	yes	35	36	no	no	no	yes	no	no	96	81	65	48	42	43	51	55	57	58	128	127	112	104	90	122	115	114	101	97	84	79	77	60
59	A	Female	51	yes	no	DM	3	155	123	51.2	53.6	5	0	2.1	23	1	yes	42	43	no	no	no	yes	no	no	98	94	43	41	42	41	50	53	58	63	138	131	119	112	106	119	114	102	97	99	96	90	81	78
60	A	Male	33	no	yes	HBP	2	170.5	112.4	38.7	69.3	5	0	2.8	31	1	yes	36	37	no	no	no	no	no	no	95	80	66	49	43	44	52	62	64	67	140	127	111	105	91	121	114	113	102	98	83	78	78	60
61	A	Female	25	yes	no	DM	2	162	96.5	36.8	50.4	5	0	2	25	1	yes	30	31	no	no	no	yes	no	no	100	88	48	51	51	53	54	63	65	66	119	121	110	106	99	118	111	100	103	107	89	81	81	64
62	A	Female	18	no	no	0	3	157	110.5	44.8	51.9	5	0	2.1	23	2	yes	38	39	no	no	no	yes	no	no	98	91	54	57	62	65	68	71	62	59	114	118	111	104	110	104	109	100	101	114	89	54	64	49
63	A	Female	26	no	yes	0	3	157	106	43	51	5	0	2	25	1	yes	40	41	yes	no	no	no	no	no	96	83	53	47	46	48	53	62	64	65	124	133	112	102	100	148	125	117	113	108	81	93	67	70
64	A	Female	44	yes	no	HBP	2	171	114	39	57.8	5	0	2.3	25	1	yes	38	39	no	no	no	yes	no	no	86	48	41	42	42	50	51	59	60	65	124	123	129	126	120	108	96	94	101	105	85	82	75	82
65	A	Male	36	no	yes	HBP	3	177	126.5	40.4	76.1	5	0	3	34	1	yes	31	32	yes	no	no	yes	no	no	99	88	52	41	30	36	41	48	49	52	118	115	106	99	94	127	104	92	113	115	79	78	79	63
66	A	Male	28	no	no	HBP	3	155	120.6	50.2	63.8	5	0	2.6	29	1	yes	42	43	no	no	no	no	no	no	98	91	50	39	46	47	41	46	54	58	147	144	142	129	125	131	146	126	122	113	92	81	87	85
67	A	Female	27	no	yes	0	2	168	123.5	43.8	58.8	5	0	2.4	25	1	yes	37	38	yes	no	no	no	no	no	96	86	50	41	43	45	55	62	69	73	122	124	123	120	123	132	118	121	126	120	70	76	77	83
68	A	Female	34	no	no	0	3	164	114.5	42.6	55.4	5	0	2.2	23	1	yes	38	39	yes	no	no	no	no	no	99	86	39	41	45	48	51	53	57	63	133	127	111	110	94	130	114	100	102	98	92	81	74	61
69	A	Male	40	yes	no	0	3	177	126.5	40.4	76.1	5	0	3	34	1	yes	34	35	no	no	yes	yes	no	no	97	88	48	41	43	44	45	47	57	64	138	135	125	106	97	102	110	97	100	107	78	87	89	57
70	A	Male	50	yes	yes	HBP,DM	2	172.2	112	37.8	70	5	0	2.8	31	1	yes	34	35	no	no	no	no	no	no	93	81	46	47	50	51	51	52	55	65	146	165	151	110	106	140	125	121	116	115	109	107	98	98
71	A	Female	53	yes	no	0	3	160.8	120	46.4	44.3	5	0	2.2	28	1	yes	19	20	no	no	no	yes	no	no	90	72	56	41	50	52	51	50	53	56	117	120	121	106	100	110	91	99	106	98	84	80	73	64
72	A	Male	28	no	no	HBP	2	171	107.2	36.7	68.1	5	0	2.7	31	1	yes	30	31	no	no	no	no	no	no	99	77	45	39	41	43	49	50	53	57	170	166	153	127	108	145	145	141	125	127	116	119	108	98
73	A	Female	25	yes	no	0	3	156.2	107.6	44.1	51	5	0	2	26	1	yes	32	33	no	no	no	yes	no	no	99	86	47	52	54	55	57	59	64	67	132	108	107	117	101	115	104	122	117	96	78	63	63	65
74	A	Female	39	yes	no	0	2	162	110	41.9	53.6	5	0	2.1	21	1	yes	33	34	no	no	no	no	no	no	98	84	45	43	47	48	42	49	52	51	141	127	133	117	104	144	146	116	103	102	99	90	92	97
75	A	Female	50	yes	no	0	3	163.4	110.5	41.4	54.3	5	0	2.2	25	1	yes	27	28	no	no	no	no	no	no	99	94	43	25	28	24	39	58	63	65	147	137	126	121	124	128	129	118	115	114	89	86	84	78
76	A	Female	27	no	yes	0	2	158.3	104.6	41.7	51.1	5	0	2	25	1	yes	37	38	no	no	no	no	no	no	99	68	50	47	54	57	58	55	56	58	124	111	108	105	102	99	121	108	97	120	75	72	68	71
77	A	Female	28	no	yes	0	2	157	97	39.4	48.9	5	0	2	24	1	yes	31	32	yes	no	no	no	no	no	99	67	44	36	49	53	54	58	61	63	132	143	122	124	128	136	137	107	103	109	83	92	69	79
78	A	Female	35	yes	no	HBP	3	152	95	41.1	46.8	5	0	2	23.4	1	yes	37	38	yes	no	no	no	no	no	99	99	67	52	50	51	53	58	63	65	152	159	152	127	122	109	113	122	113	115	112	117	115	92
79	A	Female	38	yes	no	0	2	159	100	39.6	50.3	5	0	2	25	1	yes	33	34	no	no	no	yes	no	no	99	99	53	52	49	48	54	50	52	56	113	133	98	98	91	125	107	94	100	108	61	67	65	64
80	A	Female	28	yes	no	0	2	165	113	41.5	58	5	0	2.3	26	1	yes	30	31	no	no	no	no	no	no	99	95	55	53	52	51	52	57	59	63	138	148	128	129	102	142	126	125	121	132	82	99	93	87
81	A	Female	32	yes	no	DM	2	168.2	116	41	57.2	5	0	2.3	27	1	yes	33	34	no	no	no	yes	no	no	96	96	68	43	41	45	49	52	56	62	124	137	128	113	100	86	98	97	87	106	97	97	87	74
82	A	Female	25	no	no	DM	2	170	104	36	54.9	5	0	2.2	25	1	yes	27	28	no	no	no	no	no	no	97	79	33	39	47	49	52	59	63	67	119	128	134	128	121	140	126	130	117	123	74	84	105	84
83	A	Female	29	yes	no	0	3	158	103	41.3	50.7	5	0	2	22	1	yes	36	37	no	no	no	yes	no	no	97	86	46	48	47	51	51	58	57	63	116	113	103	94	81	86	98	87	100	97	69	81	61	54
84	A	Female	29	no	yes	0	3	158	103	41.3	50.7	5	0	2	22	1	yes	31	32	no	no	no	no	no	no	98	94	46	36	29	35	45	58	56	58	120	136	105	105	103	98	100	97	104	100	78	86	70	62
85	A	Male	30	no	no	0	2	170.6	106.8	36.7	67.8	5	0	2.7	30	1	yes	40	41	no	no	no	no	no	no	99	96	64	32	45	48	52	62	66	68	135	120	136	117	110	110	100	103	102	108	64	96	67	61
86	A	Male	29	no	yes	0	2	166	105.8	38.4	65.5	5	0	2.6	33	1	yes	29	30	no	no	no	no	no	no	96	83	53	40	37	35	38	55	61	66	129	134	129	120	115	131	125	118	113	111	86	80	87	75
87	A	Male	26	no	no	0	3	175	160	52.2	82.6	5	0	3.3	37	1	yes	30	31	yes	no	no	yes	no	no	99	91	64	46	47	48	50	58	61	64	137	125	127	122	96	107	100	100	81	84	80	70	76	65
88	A	Female	33	no	no	0	2	160	104	40.6	51.6	5	0	2.1	26	1	yes	32	33	no	no	no	no	no	no	99	66	51	50	47	48	50	52	57	66	121	100	98	95	95	98	99	99	100	94	76	67	56	55
89	A	Female	40	no	yes	DM	2	158	94	37.7	48.5	5	0	1.9	24	1	yes	33	34	no	no	no	yes	no	no	99	77	55	51	51	50	52	55	59	65	128	125	124	103	97	100	116	93	88	96	79	79	80	65
90	A	Female	36	yes	no	0	2	152.2	94	40.6	46.6	5	0	1.9	23	1	yes	31	32	no	no	no	no	no	no	99	68	49	48	45	49	49	52	54	58	131	119	111	99	93	104	98	96	104	100	82	53	62	57
91	A	Female	22	no	no	0	2	160	100	39.1	50.6	5	0	2	25	1	yes	42	43	no	no	no	yes	no	no	88	49	41	42	43	46	49	53	58	67	104	111	102	92	84	82	90	98	91	99	63	75	62	57
92	A	Female	25	no	no	0	2	156	90	37	46.9	5	0	1.9	23	1	yes	38	39	no	no	no	no	no	no	99	96	39	33	44	46	48	50	53	60	101	106	112	112	100	117	110	93	101	98	63	78	85	72
93	A	Female	38	yes	yes	DM	3	161	113	43.6	54	5	0	2.2	27	1	yes	36	37	no	no	no	no	no	no	99	61	45	44	46	45	47	52	53	56	129	136	131	119	117	139	142	118	115	112	64	89	87	92
94	A	Female	38	yes	yes	DM	2	161	98	37.8	50.5	5	0	2	25	1	yes	30	31	no	no	no	no	no	no	99	92	43	44	46	44	45	49	53	60	145	141	120	107	97	164	141	112	106	105	105	93	79	65
95	A	Female	37	yes	no	0	3	160	104	40.6	51.6	5	0	2.1	26	1	yes	31	32	no	no	no	no	no	no	86	76	64	48	45	43	45	55	56	59	144	152	144	124	122	116	123	122	116	115	99	115	100	83
96	A	Female	30	no	yes	0	3	165	113	41.5	58	5	0	2.3	26	1	yes	32	33	yes	no	no	no	no	no	99	62	47	47	46	47	48	58	58	63	98	99	94	98	95	89	95	91	96	92	47	66	66	52
97	A	Male	34	no	no	DM	3	180	150	46.3	83.4	5	0	3.3	33	1	yes	40	42	yes	no	no	no	no	no	95	75	49	42	48	47	49	51	55	59	147	134	127	102	109	114	147	128	118	116	93	84	78	82
98	A	Female	36	yes	no	0	3	162	130	49.5	57.8	5	0	2.3	29	1	yes	28	30	no	no	no	no	no	no	98	72	52	54	53	56	56	58	59	65	151	143	137	98	89	125	123	102	106	115	81	96	87	55
99	A	Female	53	yes	no	HBP	3	155	123	51.2	53.6	5	0	2.1	24	1	yes	32	33	no	no	no	yes	no	no	98	69	59	54	67	56	54	56	58	63	147	153	114	109	106	121	151	118	109	100	89	84	68	66
100	A	Female	37	yes	yes	HBP	2	158	98	39.3	49.5	5	0	2	25	1	yes	24	25	no	no	no	yes	no	no	99	83	40	32	21	29	33	49	55	65	140	113	118	83	85	91	93	102	93	109	91	81	81	51
101	A	Male	23	yes	yes	0	2	176.6	121.3	38.9	74.6	5	0	3	33	1	yes	32	33	no	no	no	yes	no	no	100	88	47	21	24	29	48	57	53	63	118	120	112	103	97	93	102	103	96	113	70	77	69	58
102	A	Female	27	yes	no	DM	3	162.6	114.4	43.3	54.8	5	0	2.2	27	1	yes	33	34	no	no	no	no	no	no	99	99	44	42	45	48	49	55	57	65	119	114	125	122	111	109	123	104	109	107	64	74	68	69
103	A	Female	42	yes	no	0	3	159.4	108	42.5	52.3	5	0	2.1	24	1	yes	27	28	no	no	no	yes	no	no	97	45	40	41	43	46	48	55	63	66	109	111	103	111	102	107	107	101	98	93	88	71	85	67
104	A	Male	40	no	yes	HBP	2	180	150	46.3	83.4	5	0	3.3	33	1	yes	30	31	yes	no	no	no	no	no	99	99	53	51	52	53	53	56	62	65	155	149	135	125	115	116	110	115	119	108	103	100	84	90
105	A	Female	32	yes	no	DM	2	156	92.4	38	47.5	5	0	1.9	24	1	yes	27	28	no	no	no	yes	no	no	98	61	47	49	52	53	55	52	54	54	118	104	96	93	86	115	104	101	94	114	69	64	77	59
106	A	Male	31	no	no	HBP	3	173	154.6	51.7	80.3	5	0	3.2	35	1	yes	34	36	no	no	no	yes	no	no	97	75	45	47	46	47	49	51	52	64	120	111	84	80	82	77	88	87	86	94	76	69	42	63
107	B	Female	33	yes	yes	0	2	167	98.4	35.3	52.5	5	0	2	21	1	yes	51	52	no	no	no	no	no	no	98	77	58	40	42	48	49	50	51	52	128	126	120	110	122	120	105	106	103	112	82	87	80	68
108	B	Female	39	no	no	0	3	165	113	41.5	58	5	0	2.3	23.2	1	yes	49	50	no	no	no	no	no	no	98	71	48	48	50	52	50	59	52	50	100	102	115	111	104	97	133	126	120	119	58	64	78	67
109	B	Male	20	yes	no	0	2	180	114	35.2	74	5	0	3	22	1	yes	53	54	no	no	no	no	no	no	95	92	63	44	44	45	50	51	55	55	127	129	122	133	122	104	127	125	123	119	67	68	60	60
110	B	Female	27	yes	yes	0	3	150	101	44.9	47.4	5	0	2	19	2	yes	52	53	no	no	no	no	no	no	98	68	56	50	55	54	55	52	52	55	114	123	109	96	107	125	114	117	96	105	72	82	62	62
111	B	Male	31	yes	no	0	3	186	158	45.7	88.5	5	0	3.5	26.6	1	yes	42	43	no	no	no	no	no	no	92	84	45	45	44	41	59	60	60	59	126	122	129	114	99	139	113	112	115	117	94	79	80	71
112	B	Female	43	yes	yes	DM	3	160	130	50.8	56.9	5	0	2.3	25	1	yes	39	40	no	no	no	no	no	no	88	60	43	15	26	30	45	49	52	48	117	105	103	87	93	84	96	95	98	97	65	58	57	37
113	B	Female	50	yes	no	HBP	2	150	80	35.6	42.5	5	0	2	20	1	yes	56	57	no	no	no	no	no	no	86	52	58	49	54	54	40	46	53	55	128	113	105	94	95	127	138	103	104	101	69	61	77	60
114	B	Female	35	yes	no	HBP	2	155	91	37.9	46.8	5	0	2	20	1	yes	40	41	no	no	no	no	no	no	84	66	53	59	60	57	58	62	72	71	166	155	130	111	108	152	135	125	129	126	99	89	74	61
115	B	Male	18	no	yes	0	3	185	148	43.2	85.6	5	0	3.4	34	1	yes	53	54	no	no	no	no	no	no	96	95	57	55	40	43	45	53	57	60	130	127	125	122	114	124	125	116	107	94	69	61	62	57
116	B	Female	44	yes	yes	0	2	152	81	35.1	43.3	5	0	1.7	17	1	yes	36	37	no	no	no	no	no	no	85	96	52	36	43	44	54	62	60	59	131	144	126	112	100	115	116	111	103	105	86	85	83	68
117	B	Female	38	yes	no	0	3	163.3	126	47.3	57.5	5	0	2.3	28	1	yes	41	42	no	no	no	no	no	no	96	89	45	44	41	46	54	61	60	63	105	131	114	112	99	108	104	93	95	97	70	97	79	76
118	B	Female	39	yes	yes	0	3	165	138	50.7	60.5	5	0	2.4	30	1	yes	22	23	no	no	no	no	no	no	99	84	41	15	11	27	30	35	51	52	130	122	115	103	98	113	134	130	128	125	87	74	71	57
119	B	Female	24	no	no	0	2	164	99	36.8	51.7	5	0	2	25	1	yes	56	57	no	no	no	no	no	no	99	90	55	40	42	45	47	55	60	61	96	98	92	102	96	104	102	95	82	92	60	61	54	63
120	B	Male	23	yes	no	0	2	176	123	39.7	74.7	5	0	3	30	1	yes	43	44	no	no	no	no	no	no	92	68	39	54	56	57	58	64	62	64	126	119	115	112	106	105	96	102	103	106	79	75	70	71
121	B	Male	20	no	no	0	3	172.7	125	41.9	73.7	5	0	3	30	1	yes	24	25	no	no	no	no	no	no	92	90	40	39	52	54	49	51	52	51	121	114	103	110	108	114	109	101	105	106	72	72	69	56
122	B	Male	28	no	no	DM	3	170	169	58.5	81.1	5	0	3	35	1	yes	52	53	no	no	no	yes	no	no	99	91	67	52	52	41	49	47	54	54	145	139	93	90	96	104	100	97	110	105	78	69	58	51
123	B	Female	38	yes	yes	0	3	165	123.4	45.3	57.7	5	0	2.3	30	1	yes	43	44	no	no	no	no	no	no	85	94	44	45	44	49	54	56	52	53	144	117	115	112	114	109	120	112	113	120	77	85	75	70
124	B	Female	26	no	yes	0	3	161	128	49.4	56.4	5	0	2.3	28	1	yes	36	37	no	no	no	no	no	no	99	94	45	46	49	50	52	51	50	51	106	93	95	97	96	98	96	90	95	97	52	60	57	62
125	B	Female	30	yes	yes	0	3	163.7	118	44	56	5	0	2.3	28	1	yes	29	30	no	no	no	no	no	no	100	97	49	43	41	41	51	54	53	54	130	103	106	116	108	115	103	101	90	93	74	54	57	73
126	B	Female	37	yes	no	HBP	2	158	90	36.1	47.5	5	0	2	20	1	yes	43	44	no	no	no	no	no	no	95	85	60	60	57	56	55	55	54	54	155	147	135	134	119	126	133	129	126	124	93	92	95	89
127	B	Female	31	yes	yes	HBP	3	165	109	40	54.5	5	0	2.2	25	1	yes	44	45	no	no	no	no	no	no	99	63	52	45	47	48	58	59	58	60	127	125	106	107	100	94	125	100	101	96	72	71	60	60
128	B	Female	21	no	no	0	2	165	97	35.6	51.5	5	0	2	20	1	yes	46	47	no	no	no	no	no	no	95	59	41	43	41	46	42	45	51	58	132	130	134	127	125	131	137	129	128	122	79	76	72	73
129	B	Female	35	yes	no	0	2	160	90	35.2	48	5	0	2	20	1	yes	29	30	no	no	no	no	no	no	95	75	41	43	41	42	45	52	59	63	123	132	119	129	118	136	119	114	117	116	63	82	63	81
130	B	Female	35	yes	yes	HBP	2	156	91	37.4	47.12	5	0	2	20	1	yes	35	36	no	no	no	no	no	no	99	99	42	45	49	50	53	60	59	58	148	147	156	114	133	154	121	119	105	100	90	95	98	79
131	B	Male	40	no	no	0	2	175	115	37.6	72.1	5	0	3	30	1	yes	39	40	no	no	no	no	no	no	98	97	42	39	41	43	41	40	46	50	143	148	142	127	97	88	134	124	117	118	86	92	92	76
132	B	Female	52	yes	no	0	3	145	92	43.8	43.8	5	0	1.8	20	1	yes	44	45	no	no	no	no	no	no	82	71	45	40	39	48	49	60	63	65	97	117	121	127	140	99	124	107	99	105	68	82	84	89
133	B	Male	26	no	no	HBP,DM	3	184	148	43.7	85.1	5	0	3.4	35	1	yes	38	39	no	no	no	no	no	no	98	86	60	40	47	48	52	58	60	66	146	128	133	134	116	147	120	117	120	111	83	83	82	82
134	B	Female	36	no	no	0	2	158	96	38.5	49	5	0	2	24	1	yes	37	38	no	no	no	no	no	no	99	91	56	45	49	51	50	57	59	57	125	129	120	132	113	118	132	109	107	118	57	69	61	64
135	B	Female	25	yes	no	0	3	171	125	42.7	60.3	5	0	2	28	1	yes	44	45	no	no	no	no	no	no	100	88	42	44	45	48	50	59	50	53	112	125	129	119	109	122	115	117	113	109	88	87	90	80
136	B	Female	25	no	no	0	3	162	149	56.8	61	5	0	2.5	30	1	yes	29	30	no	no	no	no	no	no	96	86	45	40	41	39	38	52	55	57	126	139	126	115	101	103	113	107	109	104	88	98	88	66
137	B	Female	26	yes	no	0	2	148	84	38.3	42.9	5	0	1.7	22	1	yes	41	42	no	no	no	no	no	no	96	82	44	52	59	58	51	60	61	63	117	115	110	98	97	92	97	90	94	96	62	76	65	52
138	B	Female	28	yes	no	DM	3	156	130	53.4	55.2	5	0	2.2	28	1	yes	36	37	no	no	no	yes	no	no	100	98	41	37	38	42	55	66	65	67	121	114	101	111	101	93	82	89	100	107	68	55	65	59
139	B	Male	23	no	yes	0	3	170	170	58.8	81.3	5	0	3.3	35	1	yes	41	42	no	no	no	yes	no	no	93	85	45	31	37	45	50	55	53	54	105	98	101	92	90	90	91	97	91	92	61	63	59	45
140	B	Male	41	yes	yes	HBP	3	180	150	46.3	83.4	5	3	3.3	35	2	yes	83	84	no	no	no	no	no	no	100	99	51	41	42	46	47	36	43	45	105	125	133	124	120	116	121	112	110	106	70	77	87	84
141	B	Female	40	yes	no	HBP	2	158	90	36.1	47.5	5	0	2	23	1	yes	42	43	no	no	no	no	no	no	89	73	54	44	47	49	48	49	51	55	155	154	126	127	122	131	121	116	109	112	98	93	93	88
142	B	Female	29	no	no	HBP,DM	2	160	96.5	37.7	49.8	5	0	2	25	1	yes	39	40	no	no	no	no	no	no	93	92	55	51	54	52	55	57	60	61	121	116	122	117	115	123	119	108	103	105	79	85	81	88
143	B	Female	22	no	no	0	2	166	110	39.9	55.1	5	0	2.2	25	1	yes	37	38	no	no	no	no	no	no	99	100	50	38	41	47	47	50	53	55	131	122	128	111	122	118	128	112	108	107	74	62	78	63
144	B	Female	26	yes	yes	0	3	165	113	41.5	55.4	5	0	2.2	25	1	yes	32	33	no	no	no	no	no	no	94	75	48	49	47	51	55	59	60	63	134	120	122	112	100	102	108	114	121	117	88	77	69	61
145	B	Male	24	no	no	0	3	174	132.4	43.7	76.1	5	0	3	35	1	yes	39	40	no	no	no	no	no	no	97	88	52	38	42	40	43	52	55	59	143	137	133	118	110	127	130	121	112	115	75	74	74	66
146	B	Female	25	no	no	0	3	163	120	45.2	56.2	5	0	2.2	25	1	yes	31	32	no	no	no	no	no	no	95	78	35	34	27	33	39	48	53	59	139	125	111	110	104	125	129	115	107	114	92	79	72	62
147	B	Male	24	yes	yes	HBP	3	168	123.5	43.8	71	5	0	2.8	35	1	yes	33	34	no	no	no	no	no	no	98	43	38	37	41	44	44	46	49	54	141	138	127	137	120	132	120	114	112	104	72	68	70	69
148	B	Female	17	no	no	0	3	162.5	116.7	44.2	55.3	5	0	2.2	25	1	yes	45	46	no	no	yes	no	no	no	100	93	52	52	49	48	51	54	57	59	143	148	135	140	132	120	139	130	122	120	84	93	76	88
149	B	Male	28	yes	yes	0	3	177	144.6	46.2	80.5	5	0	3.2	35	1	yes	34	35	no	no	no	yes	no	no	95	97	55	40	35	39	41	51	57	62	128	141	130	103	99	88	91	93	90	98	76	81	56	45
150	B	Male	37	no	no	HBP	2	164	103.5	38.5	64	5	0	2.6	29	1	yes	38	39	no	no	no	no	no	no	95	87	51	42	43	47	45	51	55	58	129	132	121	110	105	126	129	114	108	115	88	98	84	77
151	B	Female	34	yes	yes	0	3	162	122.8	46.8	56.4	5	0	2.2	28	1	yes	33	34	no	no	no	no	no	no	97	94	47	42	39	43	48	46	54	57	115	22	115	107	101	118	101	99	93	94	72	70	86	63
152	B	Male	28	yes	yes	0	3	172	123	41.6	72.8	5	0	3	32	2	yes	50	51	no	no	no	no	no	no	89	91	59	56	57	59	59	62	63	60	136	138	128	105	107	136	121	108	110	93	93	70	58	46
153	B	Female	27	yes	yes	DM	3	162	111	42.3	53.9	5	0	2.2	27	1	yes	30	31	no	no	no	no	no	no	99	90	46	49	52	46	53	56	57	59	126	116	108	106	95	96	106	104	109	97	79	78	85	65
154	B	Female	28	no	no	0	3	157	100	40.6	49.6	5	0	2	23	1	yes	34	35	no	no	no	no	no	no	92	93	42	40	41	40	49	52	57	60	131	118	135	120	115	147	122	113	112	110	84	78	93	89
155	B	Female	21	no	no	0	3	162	113	43.1	54.3	5	0	2.2	25	1	yes	49	50	no	no	no	no	no	no	99	100	57	51	52	56	59	60	60	63	116	122	124	130	107	123	135	116	110	112	72	65	78	81
156	B	Male	27	no	yes	0	3	170	122.4	42.4	71.7	5	0	2.9	30	2	yes	67	68	no	no	no	no	no	no	99	92	49	50	42	44	47	51	52	53	116	115	104	124	115	114	122	111	101	97	77	72	65	87
157	B	Male	35	no	yes	0	3	188	146	41.3	86.7	5	0	3.5	39	1	yes	32	33	no	no	no	no	no	no	99	98	41	37	39	43	45	49	52	55	121	123	115	109	101	107	110	114	109	106	79	82	72	70
158	B	Male	38	yes	no	0	3	174	121	40	73.3	5	0	3	33	1	yes	45	46	no	no	no	no	no	no	91	99	51	50	49	48	49	51	52	53	146	150	147	124	112	127	121	111	108	117	91	83	94	74
159	B	Male	25	yes	yes	0	3	172	120.6	40.8	72.2	5	0	2.9	33	1	yes	41	42	no	no	no	yes	no	no	99	97	47	44	40	47	49	54	57	58	129	125	118	106	95	104	87	107	101	103	79	79	87	51
160	B	Female	37	yes	yes	HBP	3	164	120.7	44.9	56.7	5	0	2.3	29	1	yes	52	53	no	no	no	no	no	no	100	94	51	44	48	48	49	51	53	57	141	124	125	117	105	103	121	107	110	109	93	106	91	40
161	B	Male	27	yes	yes	DM	3	169	116	40.6	69.6	5	0	2.8	31	1	yes	40	41	no	no	no	no	no	no	100	93	49	48	50	51	55	57	61	65	137	138	123	110	102	112	124	118	114	110	70	69	66	54
162	B	Male	36	yes	no	0	3	164.4	142.8	52.8	73.2	5	0	3	33	1	yes	30	31	no	no	no	no	no	no	100	89	41	38	40	43	45	47	55	61	115	126	128	120	125	127	121	111	115	120	74	73	79	69
163	B	Female	21	no	yes	0	3	157	125	50.7	54.8	5	0	2.5	30	1	yes	37	38	no	no	no	no	no	no	100	88	42	44	47	52	55	60	63	65	130	117	115	120	122	126	111	116	101	105	66	70	62	79
164	B	Female	43	no	no	0	2	170.3	115.7	39.9	57.9	5	0	2.3	26	1	yes	44	45	no	no	no	no	no	no	92	98	48	41	38	39	40	45	50	57	105	104	112	99	95	114	103	94	104	90	70	69	68	60
165	B	Female	35	no	no	0	3	162	115	43.8	54.8	5	0	2.2	25	1	yes	41	42	no	no	no	no	no	no	98	75	47	46	48	42	50	52	62	66	120	127	108	109	98	138	99	90	98	95	73	66	62	53
166	B	Female	30	yes	no	0	2	162	92	35	49.2	5	0	2	20	1	yes	47	48	no	no	no	no	no	no	97	100	56	54	53	58	59	65	54	50	120	119	115	117	125	129	147	117	104	112	79	70	72	87
167	B	Female	40	yes	no	HBP,DM	2	187	130	37.2	81.9	5	0	3.3	36	1	yes	48	49	no	no	no	no	no	no	85	91	44	45	48	54	59	65	63	65	138	134	126	138	128	135	164	126	117	115	94	89	85	99
168	B	Male	33	no	no	0	2	172	107	36.2	68.4	5	0	2.7	31	1	yes	30	31	no	no	no	yes	no	no	91	91	41	38	45	44	48	56	63	64	106	109	96	90	88	98	91	95	92	94	74	72	67	57
169	B	Male	30	no	yes	DM	3	169.7	127.4	44.2	72.7	5	0	3	33	1	yes	34	35	no	no	no	no	no	no	98	91	41	45	47	49	50	56	61	65	126	123	121	112	112	137	124	121	111	114	80	74	77	71
170	B	Male	33	no	yes	HBP,DM	3	180	135	41.7	79.8	5	0	3.2	36	1	yes	43	44	no	no	no	no	no	no	99	68	60	49	51	52	54	57	61	63	132	128	130	117	117	132	133	113	106	112	78	78	83	92
171	B	Female	29	no	no	DM	3	164	114.5	42.6	55.4	5	0	2.2	27	1	yes	35	36	no	no	no	no	no	no	100	93	48	47	50	51	55	57	61	65	116	108	106	116	107	118	117	97	98	105	75	70	61	78
172	B	Male	19	yes	yes	0	3	183.2	192.9	57.5	93.7	5	0	3.7	40	1	yes	40	41	no	no	no	no	no	no	95	68	41	47	42	45	53	66	67	68	114	103	97	92	114	112	102	99	97	103	60	45	63	39
173	B	Female	50	yes	yes	DM	3	147	93	43	44.7	5	0	1.8	20	1	yes	44	45	no	no	no	no	no	no	98	95	48	43	40	44	49	47	55	58	116	123	116	108	102	119	102	100	94	95	73	71	87	64
174	B	Female	26	yes	yes	0	3	147	98	45	45.8	5	0	1.8	23	1	yes	31	32	no	no	no	yes	no	no	94	76	48	50	48	50	51	52	56	58	104	92	122	103	106	104	92	86	104	94	52	55	74	59
175	B	Female	48	yes	no	0	2	156	91	37.4	47.1	5	0	1.9	23.6	1	yes	35	36	no	no	no	no	no	no	96	87	60	42	45	43	49	52	56	58	148	121	89	109	145	141	119	105	106	112	89	80	53	68
176	B	Female	29	no	no	DM	2	171	115.7	39.9	58.4	5	0	2.3	26	1	yes	36	37	no	no	no	yes	no	no	86	77	43	41	45	47	50	59	63	65	113	131	113	104	98	98	94	91	84	91	83	86	68	67
177	B	Female	40	yes	no	HBP	3	157	110.5	44.8	51.9	5	0	2.1	25	1	yes	40	41	no	no	no	no	no	no	98	88	46	44	45	49	47	51	55	58	179	168	128	130	112	111	122	115	116	106	106	90	93	79
178	B	Female	40	yes	no	0	2	162	102.3	39	51.8	5	0	2.1	24	1	yes	31	32	yes	no	no	no	no	no	98	77	43	41	45	46	49	51	55	58	107	115	127	116	109	109	102	104	93	100	68	74	83	76
179	B	Female	31	no	no	0	2	164.1	105.3	39.1	53.3	5	0	2.1	24	1	yes	36	37	no	no	no	no	no	no	92	87	46	44	38	45	50	58	62	65	114	130	108	116	109	128	110	108	111	113	75	92	47	73
180	B	Female	30	yes	no	HBP	2	161	97	37.4	50.2	5	0	2	25	1	yes	29	30	no	no	no	yes	no	no	93	98	61	47	51	52	53	57	62	65	137	152	132	126	100	100	107	83	105	97	86	98	81	67
181	B	Male	41	no	yes	HBP	2	172	106.3	35.9	68.2	5	0	2.7	30	1	yes	30	31	no	no	no	no	no	no	100	87	40	42	46	49	52	54	58	64	160	144	151	149	135	178	144	131	129	136	93	88	90	94
182	B	Female	22	no	yes	0	3	160	118.2	46.2	54.7	5	0	2.2	27	1	yes	38	39	no	no	no	no	no	no	98	97	32	35	41	43	53	55	57	63	106	112	116	106	104	112	126	111	95	115	67	66	80	69
183	B	Female	22	yes	yes	0	2	162	119.6	45.6	55.7	5	0	2.2	27	1	yes	30	31	no	no	no	no	no	no	98	69	54	39	42	45	48	57	61	65	110	112	117	129	114	132	110	101	104	102	69	70	77	79
184	B	Male	33	no	no	0	3	185.6	150	43.5	86.4	5	0	3.4	35	1	yes	37	38	no	no	no	no	no	no	99	88	40	48	48	47	52	53	54	61	129	131	122	132	121	124	117	113	119	108	88	93	78	86
185	B	Female	24	no	no	0	3	173	147	49.1	65.6	5	0	2.6	30	1	yes	36	37	no	no	no	no	no	no	99	86	41	43	45	46	48	50	53	58	99	104	99	102	100	105	93	99	121	107	60	58	60	63
186	B	Female	33	yes	no	HBP,DM	3	158.3	109.5	43.7	52.2	5	0	2.1	25	1	yes	35	36	no	no	no	no	no	no	94	99	55	50	56	53	55	54	60	67	170	165	172	145	148	134	135	134	125	111	111	114	113	92
187	B	Female	41	yes	no	0	2	157	94	38	48.2	5	0	1.9	24	1	yes	42	43	no	no	no	no	no	no	99	99	53	51	54	50	51	53	51	57	121	114	122	93	97	107	95	98	91	97	76	76	81	58
188	B	Female	19	no	no	0	3	168.2	116	41	57.2	5	0	2.3	28	1	yes	33	34	no	no	no	no	no	no	100	86	66	43	47	51	53	56	58	59	132	136	135	124	114	122	138	96	104	102	68	69	65	61
189	B	Male	31	no	no	0	2	175	111	36.2	70.9	5	0	2.8	32	1	yes	42	43	no	no	no	no	no	no	98	67	54	38	41	44	44	52	54	50	124	136	121	122	120	115	110	102	102	103	90	101	79	84
190	B	Female	22	yes	yes	0	2	168	103.6	36.7	54.1	5	0	2.2	27	1	yes	35	36	no	no	no	no	no	no	99	82	46	48	47	47	50	49	53	57	121	124	121	119	114	117	115	111	107	109	80	83	74	76
191	B	Male	24	yes	yes	HBP	3	176.4	158.8	51	83.2	5	0	3.3	37	1	yes	31	32	no	no	no	yes	no	no	98	99	44	46	45	45	47	51	48	54	128	145	123	112	106	89	97	85	94	98	92	90	92	62
192	B	Female	41	yes	yes	0	2	163	100	37.6	51.6	5	0	2.1	25	1	yes	47	48	no	no	no	no	no	no	99	99	52	49	52	54	57	59	63	65	116	118	115	111	109	116	99	96	97	101	79	81	82	74
193	B	Male	39	yes	yes	0	3	169	121.2	42.4	70.9	5	0	2.8	32	1	yes	36	37	no	no	no	no	no	no	88	84	65	47	44	46	52	49	54	57	138	132	96	121	110	118	110	103	99	102	92	87	64	85
194	B	Female	35	no	yes	HBP	3	163	113	42.5	54.7	5	0	2.2	26	1	yes	36	37	no	no	no	no	no	no	99	99	77	43	44	46	42	48	51	54	160	156	131	119	103	121	130	130	127	113	125	105	85	68
195	B	Female	33	yes	no	0	3	161.2	121	46.6	55.7	5	0	2.2	25	1	yes	42	43	no	no	no	no	no	no	99	87	43	45	46	48	50	51	51	56	125	140	135	144	132	134	149	111	110	128	90	85	101	101
196	B	Female	36	yes	no	0	3	160	105	41	51.8	5	0	2.1	26	1	yes	37	38	no	no	no	no	no	no	98	99	43	44	46	45	48	50	52	56	117	144	128	134	119	113	114	128	117	116	88	104	85	80
197	B	Male	34	yes	no	HBP	3	166.5	121	43.6	69.6	5	0	2.8	30	1	yes	35	36	no	no	no	yes	no	no	96	86	60	47	48	48	51	54	56	59	120	123	111	97	98	91	86	93	97	95	78	71	90	62
198	B	Female	31	yes	no	0	2	171	111	38	57	5	0	2.3	28	1	yes	38	39	no	no	no	no	no	no	98	90	49	44	48	50	49	51	53	54	120	124	119	124	114	129	116	111	115	112	75	75	63	65
199	B	Female	31	yes	no	0	3	154.3	100.4	42.1	48.8	5	0	2	24	1	yes	39	40	no	no	no	no	no	no	98	68	56	49	50	51	52	50	59	63	120	114	124	105	93	109	116	103	107	113	95	79	80	57
200	B	Male	43	yes	yes	HBP	2	173	113	37.8	70.6	5	0	2.8	30	1	yes	31	32	no	no	no	no	no	no	99	99	57	48	46	48	47	50	53	57	133	142	131	142	133	131	132	100	94	104	94	91	88	95
201	B	Female	29	no	no	HBP	3	160	123	48	55.6	5	0	2.2	27	1	yes	36	37	no	no	no	no	no	no	92	79	61	57	55	57	58	61	63	66	109	103	121	104	99	103	117	102	106	100	72	66	82	58
202	B	Female	27	yes	no	0	2	159	114	45.1	53.4	5	0	2.1	27	1	yes	41	42	no	no	no	yes	no	no	94	99	47	41	36	43	49	61	64	67	120	136	121	108	110	130	113	82	94	93	74	93	90	73
203	B	Male	31	no	no	0	3	171	140	47.9	76	5	0	3	34	1	yes	38	39	no	no	no	no	no	no	99	84	47	45	46	48	47	52	54	57	155	137	134	130	113	110	104	110	114	128	89	93	91	73
204	B	Female	30	no	no	0	3	167	123	44.1	58	5	0	2.3	29	1	yes	31	31	no	no	no	yes	no	no	99	92	46	43	49	53	48	52	55	58	106	110	98	96	99	102	91	90	96	92	72	69	59	54
205	B	Female	51	no	yes	HBP	2	155	123	51.2	53.6	5	0	2.1	27	1	yes	48	49	no	no	no	no	no	no	99	69	65	57	58	59	55	53	57	63	156	161	159	161	159	149	158	152	144	141	80	90	84	90
206	B	Female	25	no	no	DM	2	162	102	38.9	51.8	5	0	2.1	26	1	yes	29	30	no	no	no	no	no	no	99	68	52	43	46	48	50	48	51	58	113	121	124	133	110	120	116	109	107	102	70	76	77	93
207	B	Male	22	no	no	0	3	189	153	42.8	89	5	0	3.6	36	1	yes	42	43	no	no	no	yes	no	no	99	96	61	52	52	52	54	54	55	61	124	122	108	95	99	92	91	92	93	98	74	85	64	57
208	B	Female	26	no	no	DM	3	162	115.3	43.9	54.8	5	0	2.2	27	1	yes	36	37	no	no	no	no	no	no	96	43	44	45	47	48	51	54	57	62	121	129	111	103	95	107	102	110	118	108	70	80	67	52
209	B	Male	41	yes	yes	HBP	2	169	114.8	40.2	69.3	5	0	2.8	32	1	yes	33	34	no	no	no	no	no	no	82	80	48	55	52	53	57	63	67	69	145	153	108	86	96	88	95	95	90	94	93	94	69	55
210	B	Male	33	no	yes	DM,HBP	3	190	153	42.4	89.6	5	0	3.6	40	1	yes	42	43	no	no	no	no	no	no	99	86	41	43	42	44	45	50	53	57	145	141	149	135	129	117	138	121	112	109	86	101	106	90
211	B	Female	28	no	yes	0	2	169	100	35	53.5	5	0	2.1	25	1	yes	34	34	no	no	no	no	no	no	98	87	45	43	42	43	47	50	56	62	118	113	115	122	104	99	146	124	116	120	83	72	75	81
212	B	Male	27	no	yes	HBP	3	188.7	155.1	43.6	89.4	5	0	3.6	36	1	yes	34	35	no	no	no	yes	no	no	83	71	44	43	45	47	49	52	52	56	150	138	122	118	103	95	132	94	96	101	92	92	68	65
[truncated: 26 more columns]
